# Supplementary material for: Full Characterization of Thrombotic Events in All Hospitalized COVID-19 Patients in a Spanish Tertiary Hospital during the First 18 Months of the Pandemic
Source: J Clin Med. 2022 Jun 15;11(12):3443. doi: 10.3390/jcm11123443 (PMC9225147; doi:10.3390/jcm11123443)
Supplement: Supplementary file 1 [file jcm-11-03443-s001.zip]

Archive with 2 entries (2 files):
- File S1.pdf
- jcm-1680135-supplementary.pdf
